# Supplementary material for: Design and analysis of CRISPR‐based underdominance toxin‐antidote gene drives
Source: Evol Appl. 2020 Dec 21;14(4):1052–69. doi: 10.1111/eva.13180 (PMC8061266; doi:10.1111/eva.13180)
Supplement: Supplementary file 1 — Table S1‐6 [file EVA-14-1052-s001.xlsx]

## Sheet: Table S1
One-Locus Two-Drive TARE
The first locus (seperated with a comma) is the drive site, and the other two loci are the target sites for drives 1 and 2, respectively.
Drive male crossed with wild-type female						Key:
			Female +/+, ++/++			Red indicates nonviable progeny.
			+, ++			Green indicates viable progeny.
		↓Germline cut->	+, ++			d	Drive allele
Male d1/d2,++/++	d1, ++	d1, rr	d1/+, rr/++			r	Resistance allele
	d2, ++	d2, rr	d2/+, rr/++			+	Wild-type allele
						/	Seperates alleles on homologous chromosomes
Wild-type male crossed with drive female
			Female d1/d2,++/++
			d1, ++	d2, ++
Male +/+, ++/++		↓Germline cut->	d1, rr	d2, rr		Germline Cut shows the gamete genotypes after germline cleavage. Genotypes in the boxes with surrounding thick black line are offspring genotypes after any early embryo cleavage.
	+, ++	+, ++	+/d1, rr/rr	+/d2, rr/rr
Drive male crossed with drive female
			Female d1/d2,++/++
			d1, ++	d2, ++
		↓Germline cut->	d1, rr	d2, rr
Male d1/d2,++/++	d1, ++	d1, rr	d1/d1, rr/rr	d1/d2, rr/rr
	d2, ++	d2, rr	d2/d1, rr/rr	d2/d2, rr/rr
Removes only drive alleles (at the drive locus).
Removes 1/2 of individuals.
Heterozygote male* crossed with wild-type female
			Female +/+, ++/++
			+, ++
		↓Germline cut->	+, ++
Male d1/+, rr/++	d1, rr	d1, rr	d1/+, rr/++
	+, ++	+, r+	+/+, r+/++
Wild-type male crossed with heterozygote female*
			Female d1/+, rr/++
			d1, rr	+, ++
Male +/+, ++/++		↓Germline cut->	d1, rr	+, r+
	+, ++	+, ++	+/d1, r+ / rr	+/+, r+ / r+
Heterozygote male* crossed with drive female
			Female d1/d2,++/++
			d1, ++	d2, ++
		↓Germline cut->	d1, rr	d2, rr
Male d1/+, rr/++	d1rr	d1, rr	d1/d1, rr/rr	d1/d2, rr/rr
	+, ++	+, r+	+/d1, rr/rr	+/d2, rr/rr
Removes 4 drive alleles
Removes 2 wild-type alleles.
Removes 3/4 of individuals.
Drive male crossed with heterozygote female*
			Female d1/+, rr/++
			d1, rr	+, ++
		↓Germline cut->	d1, rr	+, r+
Male d1++/d2++	d1, ++	d1, rr	d1/d1, rr/rr	d1/+, rr/r+
	d2, ++	d2, rr	d2/d1, rr/rr	d2/+, rr/r+
Removes 4 drive alleles
Removes 2 wild-type alleles.
Removes 3/4 of individuals.
Heterozygote drive 2 male* crossed with heterozygote drive 1 female*
			Female d1/+, rr/++
			d1, rr	+, ++
		↓Germline cut->	d1, rr	+, r+
Male d2/+, rr/++	d2, rr	d2, rr	d2/d1, rr/rr	d2/+, rr/r+
	+, ++	+, +r	+/d1, rr/rr	+/+, rr/r+
Removes 2 drive alleles
Removes 4 wild-type alleles.
Removes 3/4 of individuals.
* Heterozygotes depicted with two resistance alleles on because that is the only possible heterozygote that can form.

## Sheet: Table S2
Two-Locus TARE
Each locus represents the site of one of the two types of drive alleles.
Drive male crossed with wild-type female					Key:
			Female ++/++		Red indicates nonviable progeny.
			++		Green indicates viable progeny.
		↓Germline cut->	++		d	Drive allele
Male dd/dd	dd	dd	dd /++		r	Resistance allele
					+	Wild-type allele
Wild-type male crossed with drive female					/	Seperates alleles on homologous chromosomes
			Female dd/dd
			dd
		↓Germline cut->	dd
Male ++/++	++	++	rr / dd		Germline Cut shows the gamete genotypes after germline cleavage. Genotypes in the boxes with surrounding thick black line are offspring genotypes after any early embryo cleavage.
Heterozygote male crossed with wild-type female
			Female ++/++
			++
		↓Germline cut->	++
Male dd/++	dd	dd	dd / ++
	d+	dr	dr / ++
	+d	rd	rd / ++
	++	rr	rr / ++
Wild-type male crossed with heterozygote female
	Female dd/++
Male ++/++			dd	d+	+d	++
		↓Germline cut->	dd	dr	rd	rr
	++	++	rr / dd	rr / dr	rr / rd	rr / rr
Removes 2 drive alleles.
Removes 10 wild-type alleles.
Removes 3/4 of individuals
Heterozygote male crossed with heterozygote female
			Female dd/++
			dd	d+	+d	++
		↓Germline cut->	dd	dr	rd	rr
Male dd/++	dd	dd	dd / dd	dd / dr	dd / rd	dd / rr
	d+	dr	dr / dd	dr / dr	dr / rd	dr / rr
	+d	rd	rd / dd	rd / dr	rd / rd	rd / rr
	++	rr	rr / dd	rr / dr	rr / rd	rr / rr
Removes 8 drive alleles.
Removes 20 wild-type alleles.
Removes 7/16 of individuals.

## Sheet: Table S3
Two-Locus TADDE
Each locus represents the site of one of the two types of drive alleles.
This drive can be constructed with a promoter only active in the germline (G), a promoter active in both germline and embryo (GE), or a promoter active in the germline and embryo that also has somatic activity (GES).
Drive male crossed with wild-type female, G and GE promoter						Drive male crossed with wild-type female, GES promoter						Key:
			Female ++ / ++						Female ++ / ++			Red indicates nonviable progeny.
			++						++			Green indicates viable progeny.
		↓Germline cut->	++					↓Germline cut->	++			d	Drive allele
Male dd / dd	dd	dd	dd / ++			Male dd / dd	dd	dd	dd / rr			r	Resistance allele
												+	Wild-type allele
Wild-type male crossed with drive female, G promoter						Wild-type male crossed with drive female, GE and GES promoter						/	Seperates alleles on homologous chromosomes
			Female dd / dd						Female dd / dd
			dd						dd
		↓Germline cut->	dd					↓Germline cut->	dd
Male ++ / ++	++	++	++ / dd			Male ++ / ++	++	++	rr / dd			Germline Cut shows the gamete genotypes after germline cleavage. Genotypes in the boxes with surrounding thick black line are offspring genotypes after any early embryo cleavage.
Heterozygote male crossed with wild-type female, G and GE promoter						Heterozygote male crossed with wild-type female, GES promoter
			Female ++ / ++						Female ++ / ++
			++						++
		↓Germline cut->	++					↓Germline cut->	++
Male dd / ++	dd	dd	dd / ++			Male dd / ++	dd	dd	dd / rr
	d+	dr	dr / ++				d+	dr	dr / +r
	+d	rd	rd / ++				+d	rd	rd / r+
	++	rr	rr / ++				++	rr	rr / ++
Removes 2 drive alleles						Removes 2 drive alleles
Removes 10 wild-type alleles.						Removes 10 wild-type alleles.
Removes 3/4 of individuals.						Removes 3/4 of individuals.
Wild-type male crossed with heterozygote female, G promoter								Wild-type male crossed with heterozygote female, GE and GES promoter
			Female dd / ++								Female dd / ++
Male ++/++			dd	d+	+d	++		Male ++/++			dd	d+	+d	++
		↓Germline cut->	dd	dr	rd	rr				↓Germline cut->	dd	dr	rd	rr
	++	++	++ / dd	++ / dr	++ / rd	++ / rr			++	++	rr / dd	rr / dr	rr / rd	rr / rr
Removes 2 drive alleles.								Removes 4 drive alleles.
Removes 10 wild-type alleles.								Removes 12 wild-type alleles.
Removes 3/4 of individuals
Heterozygote male crossed with heterozygote female
			Female dd/++
			dd	d+	+d	++
		↓Germline cut->	dd	dr	rd	rr
Male dd/++	dd	dd	dd / dd	dd / dr	dd / rd	dd / rr
	d+	dr	dr / dd	dr / dr	dr / rd	dr / rr
	+d	rd	rd / dd	rd / dr	rd / rd	rd / rr
	++	rr	rr / dd	rr / dr	rr / rd	rr / rr
Removes 8drive alleles.
Removes 20 wild-type alleles.
Removes 7/16 of individuals.

## Sheet: Table S4
Two-Locus TADE
Each locus represents the site of one of the two types of drive alleles.
This drive can be constructed with a promoter only active in the germline (G) or a promoter active in both germline and embryo (GE). Where the two differ, the GE version is shown on the right. In the Two-locus TADE suppresion drive, females that are homozygous for the drive in the first position are are sterile and resistance for the first drive is formed at a seperate target site. E.g. dd / dd i…
Drive male crossed with wild-type female						Drive male crossed with wild-type female, GE promoter						Key:
			Female ++ / ++						Female ++ / ++			Red indicates nonviable progeny.
			++						++			Green indicates viable progeny.
		↓Germline cut->	++					↓Germline cut->	++			d	Drive allele
Male dd / dd	dd	dd	dd / ++			Male dd / dd	dd	dd	dd /++			r	Resistance allele
												+	Wild-type allele
Wild-type male crossed with drive female						Wild-type male crossed with drive female, GE promoter						/	Seperates alleles on homologous chromosomes
			Female dd / dd						Female dd / dd
			dd						dd
		↓Germline cut->	dd					↓Germline cut->	dd
Male ++ / ++	++	++	++ / dd			Male ++ / ++	++	++	rr / dd			Germline Cut shows the gamete genotypes after germline cleavage. Genotypes in the boxes with surrounding thick black line are offspring genotypes after any early embryo cleavage.
Heterozygote male crossed with wild-type female
			Female ++ / ++
			++
		↓Germline cut->	++
Male dd / ++	dd	dd	dd / ++
	d+	dr	dr / ++
	+d	rd	rd / ++
	++	rr	rr / ++
Removes 2 drive alleles
Removes 10 wild-type alleles.
Removes 3/4 of individuals.
Wild-type male crossed with heterozygote female								Wild-type male crossed with heterozygote female, GE promoter
			Female dd / ++								Female dd / ++
Male ++/++			dd	d+	+d	++		Male ++/++			dd	d+	+d	++
		↓Germline cut->	dd	dr	rd	rr				↓Germline cut->	dd	dr	rd	rr
	++	++	++ / dd	++ / dr	++ / rd	++ / rr			++	++	rr / dd	rr / dr	rr / rd	rr / rr
Removes 2 drive alleles.								Removes 4 drive alleles.
Removes 10 wild-type alleles.								Removes 12 wild-type alleles.
Removes 3/4 of individuals
Heterozygote male crossed with heterozygote female
			Female dd/++
			dd	d+	+d	++
		↓Germline cut->	dd	dr	rd	rr
Male dd/++	dd	dd	dd / dd	dd / dr	dd / rd	dd / rr
	d+	dr	dr / dd	dr / dr	dr / rd	dr / rr
	+d	rd	rd / dd	rd / dr	rd / rd	rd / rr
	++	rr	rr / dd	rr / dr	rr / rd	rr / rr
Removes 28 drive alleles.
Removes 32 wild-type alleles.
Removes 15/16 of individuals.

## Sheet: Table S5
TADE
This drive can be constructed with a promoter only active in the germline (G), a promoter active in both germline and embryo (GE), or a promoter active in the germline and embryo that also has somatic activity (GES). We only consider GE and GES versions. Where the two differ, GES is shown on the right. In the TADE underdominance suppresion drive, d / d females are sterile and resistance is formed…
Drive male crossed with wild-type female						Drive male crossed with wild-type female, GES promoter						Key:
			Female + / +						Female + / +			Red indicates nonviable progeny.
			+						+			Green indicates viable progeny.
		↓Germline cut->	+					↓Germline cut->	+			d	Drive allele
Male d / d	d	d	d / +			Male d / d	d	d	d / r			r	Resistance allele
												+	Wild-type allele
Wild-type male crossed with drive female												/	Seperates alleles on homologous chromosomes
			Female d / d
			d
		↓Germline cut->	d
Male + / +	+	+	r / d									Germline Cut shows the gamete genotypes after germline cleavage. Genotypes in the boxes with surrounding thick black line are offspring genotypes after any early embryo cleavage.
Heterozygote male crossed with wild-type female						With the GES promoter, heterozygotes do not exist
			Female + / +
			+
		↓Germline cut->	+
Male d / +	d	d	d / +
	+	r	r / +
Wild-type male crossed with heterozygote female						With the GES promoter, heterozygotes do not exist
			Female d / +
			d	+
Male + / +		↓Germline cut->	d	r
	+	+	r / d	r / r
Heterozygote male crossed with heterozygote female						With the GES promoter, heterozygotes do not exist
			Female d / +
			d	+
		↓Germline cut->	d	r
Male d / +	d	d	d / d	d / r
	+	r	r / d	r / r
Removes 2 drive alleles
Removes 4 wild-type alleles.
Removes 3/4 of individuals.

## Sheet: Table S6
TAHRE
This drive can be constructed with a promoter only active in the germline (G) or a promoter active in both germline and embryo (GE). Where the two differ, the GE version is shown on the right. In the TAHRE suppresion drive, d / d females are sterile and resistance is formed at a seperate target site.
Drive male crossed with wild-type female												Key:
			Female + / +									Red indicates nonviable progeny.
			+									Green indicates viable progeny.
		↓Germline cut->	+									d	Drive allele
Male d / d	d	d	d / +									r	Resistance allele
												+	Wild-type allele
Wild-type male crossed with drive female						Wild-type male crossed with drive female, GE promoter						/	Seperates alleles on homologous chromosomes
			Female d / d						Female d / d
			d						d
		↓Germline cut->	d					↓Germline cut->	d
Male + / +	+	+	+ / d			Male + / +	+	+	r / d			Germline Cut shows the gamete genotypes after germline cleavage. Genotypes in the boxes with surrounding thick black line are offspring genotypes after any early embryo cleavage.
Heterozygote male crossed with wild-type female
			Female + / +
			+
		↓Germline cut->	+
Male d / +	d	d	d / +
	+	r	r / +
Wild-type male crossed with heterozygote female						Wild-type male crossed with heterozygote female, GE promoter
			Female d / +						Female d / +
			d	+					d	+
Male + / +		↓Germline cut->	d	r		Male + / +		↓Germline cut->	d	r
	+	+	+ / d	+ / r			+	+	r / d	r / r
Drive male crossed with heterozygote female
			Female d / +
			d	+
Male d / d		↓Germline cut->	d	r
	d	d	d / d	d / r
Heterozygote male crossed with drive female
			Female d / d
			d
		↓Germline cut->	d
Male d / +	d	d	d / d
	+	r	r / d
Heterozygote male crossed with heterozygote female
			Female d / +
			d	+
		↓Germline cut->	d	r
Male d / +	d	d	d / d	d / r
	+	r	r / d	r / r
Removes 2 drive alleles
Removes 4 wild-type alleles.
Removes 3/4 of individuals.
